# Supplementary material for: Research focusing on plant performance in constructed wetlands and agronomic application of treated wastewater – A set of experimental studies in Sicily (Italy)
Source: PLoS One. 2019 Jul 9;14(7):e0219445. doi: 10.1371/journal.pone.0219445 (PMC6615619; doi:10.1371/journal.pone.0219445)
Supplement: S1 Table — (XLS) [file pone.0219445.s001.xls]

## Sheet: SI
Table S1. Main average dataset of plant height for the analyses.
Year	Plant height (cm)
	Arundo donax	Cyperus alternifolius	Typha latifolia
2011
January	61	62	82
Febraury	76	73	83
March	110	74	92
April	140	75	143
May	175	126	153
June	201	139	172
July	213	153	215
August	222	175	227
September	223	188	229
October	225	189	229
November	50	50	50
December	50	52	50
2012
January	63	58	78
Febraury	73	68	85
March	115	72	96
April	138	81	139
May	170	129	149
June	195	141	173
July	207	150	207
August	221	169	219
September	232	187	225
October	231	188	226
November	50	50	50
December	51	52	52
2013
January	59	60	85
Febraury	75	75	88
March	109	77	102
April	139	82	138
May	168	132	157
June	210	142	181
July	220	155	225
August	231	181	232
September	230	191	235
October	231	190	234
November	50	50	50
December	53	52	55
