# Supplementary material for: Research focusing on plant performance in constructed wetlands and agronomic application of treated wastewater – A set of experimental studies in Sicily (Italy)
Source: PLoS One. 2019 Jul 9;14(7):e0219445. doi: 10.1371/journal.pone.0219445 (PMC6615619; doi:10.1371/journal.pone.0219445)
Supplement: S2 Table — (XLSX) [file pone.0219445.s002.xlsx]

## Sheet: S2
Table S2. Number of days of each phenological stage for the analyses.
Year	I stage (d)	II stage (d)	III stage (d)	IV stage (d)
2011
Arundo	31	91	132	30
Cyperus	29	61	133	60
Typha	30	90	92	59
2012
Arundo	31	88	131	27
Cyperus	30	63	130	56
Typha	31	87	90	57
2013
Arundo	29	90	133	31
Cyperus	31	60	129	62
Typha	31	88	87	61
