# Supplementary material for: Research focusing on plant performance in constructed wetlands and agronomic application of treated wastewater – A set of experimental studies in Sicily (Italy)
Source: PLoS One. 2019 Jul 9;14(7):e0219445. doi: 10.1371/journal.pone.0219445 (PMC6615619; doi:10.1371/journal.pone.0219445)
Supplement: S3 Table — (XLSX) [file pone.0219445.s003.xlsx]

## Sheet: S3
Table S3. Main average dataset of above and below-ground biomass and nitrogen content for the analyses.
Year	AG biomass (g m-2 y-1)	BG biomass (g m-2 y-1)	N-AG (g m-2 y-1)	N-BG (g m-2 y-1)
2011
Arundo	3801.43	5834.12	27.61	62.51
Cyperus	2154.02	2965.02	20.31	35.61
Typha	2820.01	3423.51	32.1	52.71
2012
Arundo	4123.11	6123.01	27.13	63.42
Cyperus	2675.21	3490.11	27.1	40.11
Typha	3623.31	4230.32	42.15	64.11
2013
Arundo	4321.01	6789.12	31.11	66.11
Cyperus	2879.11	3883.11	30.11	45.12
Typha	3330.21	4623.11	48.01	72.01
