# Supplementary material for: Research focusing on plant performance in constructed wetlands and agronomic application of treated wastewater – A set of experimental studies in Sicily (Italy)
Source: PLoS One. 2019 Jul 9;14(7):e0219445. doi: 10.1371/journal.pone.0219445 (PMC6615619; doi:10.1371/journal.pone.0219445)
Supplement: S4 Table — (XLS) [file pone.0219445.s004.xls]

## Sheet: S4
Table S4. Main average dataset of the TWW chemical and microbiological parameters of HSSF CW(1) for the analyses.
Treatment	Code	Replicate	TSS (mg L-1)	BOD5 (mg L-1)	COD (mg L-1)	TKN (mg L-1)	TP (mg L-1)	N-NH4 (mg L-1)	TC (MPN 100 ml-1)	FC (MPN 100 ml-1)	FS (MPN 100 ml-1)	E. coli (CFU 100 ml-1)
Typha	1	1	11.33	7.61	11.82	8.6	4.2	6.35	2735.29	2361.18	1419.41	125.3
Typha	1	2	10.58	7.55	12.02	8.34	4.15	6.31	2679.12	2381.01	1418.76	124.82
Typha	1	3	11.02	7.63	12.34	8.45	4.16	6.24	2583.82	2449.59	1385.29	125.65
Cyperus	2	1	16.21	10.21	17.05	10.98	5.61	7.66	4935.17	3302.65	2002.35	171.12
Cyperus	2	2	15.98	9.87	17.84	10.59	5.64	7.71	4486.29	3390.12	2049.88	172.58
Cyperus	2	3	15.54	10.01	17.66	11.25	5.68	7.8	4813.12	3518.71	2083.47	178.88
Unplanted	3	1	19.19	12.17	25.78	13.96	6.98	9.61	14451.8	10767.6	4739.88	660.59
Unplanted	3	2	20.04	12.09	26.44	14.48	7.04	9.84	14346.6	10465.6	4755.35	684.47
Unplanted	3	3	19.02	12.41	27.33	14.54	6.96	10.06	14200.2	10614.4	4915.06	681.88
Typha	1	1	10.83	6.1	11.71	7.41	3.31	6.1	2110.71	1698.12	1117.54	96.52
Typha	1	2	11.02	6.23	11.56	7.59	3.33	5.88	2082.21	1898.11	1234.45	100.01
Typha	1	3	10.81	6.25	12.31	8.02	3.45	6.16	2108.11	1789.12	1099.11	88.65
Cyperus	2	1	15.21	8.03	16.11	10.42	4.21	7.61	3516.61	2960.51	1684.34	150.53
Cyperus	2	2	14.99	7.89	17.54	10.02	4.01	7.1	2608.11	3211.02	1823.34	123.11
Cyperus	2	3	15.11	8.56	16.89	11.11	4.42	7.11	2533.31	3095.11	1802.23	121.34
Unplanted	3	1	16.62	12.02	23.31	13.12	6.56	10.12	11175.2	8979.65	4185.56	657.71
Unplanted	3	2	16.89	12.56	23.56	13.24	6.98	10.01	12345.1	9234.65	4345.67	661.12
Unplanted	3	3	17.02	12.77	24.11	14.21	7.14	10.76	11789	9565.21	4234.45	648.99
Typha	1	1	12.91	10.12	17.61	10.65	4.98	7.02	2076.23	1839.11	1212.45	132.11
Typha	1	2	13.11	10.23	18.11	10.11	4.91	7.1	2345.12	2134.11	1245.67	89.45
Typha	1	3	13.12	10.24	17.28	10.24	5.02	7.15	2345.14	1756.1	1134.57	82.11
Cyperus	2	1	16.71	11.01	14.61	12.23	5.23	9.12	2435.19	2140.33	1867.45	113.31
Cyperus	2	2	16.75	11.14	15.11	12.45	5.32	9.23	2789.11	2345.45	1912.31	110.22
Cyperus	2	3	16.54	11.21	14.81	13.22	5.34	9.24	2198.11	2567.12	1843.12	104.56
Unplanted	3	1	29.11	14.11	34.41	19.21	8.31	12.11	16229	12555.7	4189.44	609.87
Unplanted	3	2	31.12	15-34	37.11	20.01	7.77	11.98	17234.1	13456.2	4356.56	678.45
Unplanted	3	3	31.23	14.02	34.56	20.23	7.65	12.34	16897.1	13897.1	4562.11	634.5
Typha	1	1	8.85	7.15	11.35	8.22	4.17	6.45	1911.32	2158.96	1565.12	126.11
Typha	1	2	9.12	7.87	11.56	8.67	4.22	6.54	2034.01	2345.67	1623.23	110.01
Typha	1	3	9.78	8.12	12.21	8.49	4.52	6.71	2134.56	2567.67	1511.21	97.65
Cyperus	2	1	10.24	7.76	12.87	9.78	4.67	7.62	3855.18	3186.93	2345.12	163.11
Cyperus	2	2	10.34	7.72	13.43	9.98	4.72	7.56	4121.11	2876.34	2567.1	142.66
Cyperus	2	3	10.45	7.65	13.11	10.23	4.86	7.89	4013.16	3456.56	2111.01	139.87
Unplanted	3	1	22.21	12.46	27.45	15.34	11.31	10.41	13277.1	11635.6	4567.78	693.21
Unplanted	3	2	23.24	12.67	28.11	15.67	11.45	10.38	13189.9	12321.1	5012.11	712.34
Unplanted	3	3	24.12	12.89	29.01	14.22	12.01	10.78	13679	12234.1	5213.21	701.23
Typha	1	1	9.26	7.35	11.27	8.82	4.47	6.47	2043.23	1444.12	1321.11	96.62
Typha	1	2	9.32	7.56	11.45	8.94	4.57	6.53	2156.12	1121.34	1123.34	92.23
Typha	1	3	9.41	7.89	12.01	8.78	4.69	6.47	2234.11	1234.12	1356.02	85.78
Cyperus	2	1	10.52	8.31	12.89	10.26	4.75	7.63	3469.13	2729.12	1456.23	143.23
Cyperus	2	2	10.61	8.45	13.23	10.01	4.85	7.67	3516.67	3065.13	1345.11	134.67
Cyperus	2	3	10.89	8.89	13.78	10.56	4.92	7.24	3123.21	2763.11	1404.21	140.21
Unplanted	3	1	22.89	12.98	28.1	15.78	6.97	10.41	11407.5	8556.71	3876.45	657.43
Unplanted	3	2	24.11	13.12	29.01	15.89	6.91	10.32	11467.1	9111.01	4012.12	643.12
Unplanted	3	3	21.13	13.43	29.87	16.24	6.87	10.79	11523.2	8431.21	4123.11	675.33
Typha	1	1	9.11	7.54	11.45	8.45	4.28	6.44	1765.11	3456.23	1646.33	121.11
Typha	1	2	9.34	7.78	12.54	8.62	4.45	6.78	1987.24	3234.45	1186.67	123.09
Typha	1	3	9.02	7.39	12.46	8.71	4.78	7.02	1656.75	4328.03	1005.22	111
Cyperus	2	1	9.95	7.94	12.77	9.29	4.65	7.58	2127.58	4325.01	1434.12	98.04
Cyperus	2	2	10.12	7.91	13.26	9.36	4.77	7.77	1987.42	3898.23	1630.08	110.24
Cyperus	2	3	9.87	8.12	13.67	9.49	4.89	7.82	1787.11	3876.77	1759.12	103.11
Unplanted	3	1	23.36	13.19	31.97	15.67	7.02	13.04	14534.2	13455.1	4357.06	622.15
Unplanted	3	2	23.39	13.23	31.91	15.79	7.14	14.11	14567.3	14555.5	4359.13	623.49
Unplanted	3	3	24.11	13.89	32.58	16.11	7.21	13.77	12158	16774.9	4057.31	567.13
Typha	1	1	13.51	12.11	15.45	10.23	3.31	7.21	3245.06	1733.21	1101.34	152.59
Typha	1	2	11.91	9.1	16.11	11.01	3.02	7.3	3125.11	2134.02	1109.11	165.1
Typha	1	3	10.9	9.03	15.22	9.99	3.13	6.98	2987.23	1776	1014.08	136.39
Cyperus	2	1	15.11	12.22	16.78	9.12	4.01	8.12	3789.06	2127.17	1987.33	173.49
Cyperus	2	2	17.02	12.31	18.79	12.35	3.78	8.11	3789.54	1987.14	2135.22	172.26
Cyperus	2	3	14.22	10.45	18.11	12.78	3.66	7.77	3786.98	1787.09	1673.49	145.19
Unplanted	3	1	25.59	14,67	36.21	18.01	7.1	21.23	14352.3	11899.1	3698.31	864.09
Unplanted	3	2	21.22	12.21	39.41	15	7.21	11.23	13456.4	12345.2	4256.12	911.76
Unplanted	3	3	23.44	13.44	42.01	17.78	6.89	11.78	12345.1	12342.2	4736.45	825.38
