# Supplementary material for: Research focusing on plant performance in constructed wetlands and agronomic application of treated wastewater – A set of experimental studies in Sicily (Italy)
Source: PLoS One. 2019 Jul 9;14(7):e0219445. doi: 10.1371/journal.pone.0219445 (PMC6615619; doi:10.1371/journal.pone.0219445)
Supplement: S5 Table — (XLSX) [file pone.0219445.s005.xlsx]

## Sheet: S5
Table S5. Main dataset of climate data in the two experimental sites.
Year	T max (°C)	T min (°C)	T mean (°C)	Total rainfall (mm)	Cumulative rainfall (mm)	Mean 10 m relative humidity minimum (%)	Mean 10 m relative humidity maximum (%)	Mean daily ETP (mm)	ETP (mm)
Raffadali
2013
Jan	13.6	4.24	8.61667	20.9333	62.8	52.6467	89.6067	0.989677	30.68
Feb	12.6533	3.55333	7.71	36.8	110.4	49.4467	89.8467	1.35103	39.18
Mar	16.625	4.805	10.545	19.4	38.8	41.75	89.35	2.39645	74.29
Apr	22.33	10.2	16.145	15.8	47.4	31.57	87.29	3.18267	95.48
May	26.4933	11.9967	19.52	2.26667	6.8	28.2267	81.7667	4.62742	143.45
Jun	33.9467	17.5333	26.0433	0	0	20.6333	69.5667	5.91433	177.43
Jul	36.7	20.7733	28.84	0.8	2.4	21.5167	76.6767	6.23677	193.34
Aug	36.6733	20.7433	28.7833	0	0	19.84	69.92	5.51129	170.85
Sep	30.97	16.64	23.9067	9.4	28.2	35.4333	88.8	3.52133	105.64
Oct	26.89	14.13	19.7567	80.4	241.2	46.7833	94.58	2.1271	65.94
Nov	19.6833	10.8133	14.7767	22.8667	68.6	58.1	95.0667	1.13	33.9
Dec	14.2267	5.74333	9.67667	21.8	65.4	48.4	88.4	0.888065	27.53
2014
Jan	13.7833	5.08667	9.16333	40.1333	120.4	51.88	93.89	0.920968	28.55
Feb	12.9867	2.99667	7.68	22.4	44.8	50.75	92.88	1.21214	33.94
Mar	17.35	7.01667	11.79	46.3333	139	51.35	93.7	2.17806	67.52
Apr	22.27	9.35	15.5033	15.5333	46.6	36.9	87.3667	3.50667	105.2
May	26.3	11.8533	18.9467	1.8	5.4	28.0367	82.98	4.61613	143.1
Jun	29.9633	14.5333	22.62	0	0	25	75.5667	5.73733	172.12
Jul	33.0433	18.2867	25.8667	0.2	0.6	25.9733	77.3167	5.90097	182.93
Aug	33.4367	20.04	26.32	7.6	22.8	30.5233	81.85	5.00742	155.23
Sep	28.59	16.2867	21.71	14.4	43.2	42.6	95.8667	3.20533	96.16
Oct	26.55	14.62	19.6933	9.33333	28	45.7967	95.65	2.2529	69.84
Nov	18.4333	8.58	12.79	50.4667	151.4	57.2	96	1.239	37.17
Dec	15.5867	5.34	9.76667	30.1333	90.4	57.7033	94.4133	0.870968	27
2015
Jan	14.2231	4.864	9.02286	27.9444	1006	57.1745	97.6306	0.92164	342.85
Feb	14.1791	4.19229	8.75057	22.9882	781.6	50.4639	97.1615	1.34162	454.81
Mar	17.2311	5.80457	11.0937	25.2629	884.2	47.0986	97.396	2.12761	791.47
Apr	21.15	8.54571	14.5054	18.1667	654	40.4726	95.8203	3.07372	1106.54
May	26.1008	11.6439	18.8453	5.02778	181	29.0767	90.0689	4.31917	1606.73
Jun	31.6029	16.0274	23.9859	4.37059	148.6	22.2332	80.3471	5.34003	1922.41
Jul	34.5914	18.9511	26.9203	1.35	48.6	19.2214	78.6439	5.84712	2175.13
Aug	34.2626	19.2629	26.6654	1.55429	54.4	21.316	79.7477	5.10648	1899.61
Sep	29.0867	16.3481	22.1786	19.45	700.2	35.4139	94.6639	3.30761	1190.74
Oct	25.0111	13.5306	18.4903	31.0389	1117.4	46.0706	98.0664	2.04495	760.72
Nov	19.5752	9.53758	13.8706	26.2889	946.4	54.2882	98.0441	1.17867	424.32
Dec	15.3488	6.51412	10.435	32.7889	1180.4	59.1015	97.8285	0.815054	303.2
Piana degli Albanesi
2013
Jan	10.3933	3.65333	6.61667	30.6667	92	63.51	96.54	0.840968	26.07
Feb	9.21333	2.21333	5.16	77.8667	233.6	59.3667	97.94	1.20379	34.91
Mar	15.19	5.69	9.91667	35.1333	105.4	44.3767	89.6867	2.44484	75.79
Apr	17.1367	8.39667	12.5967	39.6667	119	49.8	93.3667	2.98667	89.6
May	20.8733	9.88667	15.3567	10.5333	31.6	44.3167	93.32	4.01806	124.56
Jun	27.92	15.15	21.8967	0.2	0.6	35.5667	84.4667	5.32767	159.83
Jul	31.0567	17.9733	24.55	1.8	5.4	32.85	88.7067	5.42	168.02
Aug	32.1433	18.96	25.1167	0	0	27.13	85.19	5.43742	168.56
Sep	26.18	16.2967	20.7333	15.8667	47.6	45.0667	87.1667	3.94767	118.43
Oct	22.2467	13.1067	17.0633	41.1333	123.4	55.34	98.3167	2.12581	65.9
Nov	17.6267	10.57	13.61	22.8667	68.6	60.9667	97	1.53467	46.04
Dec	11.2867	5.19667	8.19	39.4667	118.4	58.88	98.66	0.997419	30.92
2014
Jan	11.0133	4.94333	7.77333	95.0667	285.2	-	-	0.926774	28.73
Feb	9.67667	3.11333	6.13333	65.2667	195.8	70.06	100	1.035	28.98
Mar	14.86	6.72667	10.42	92.6667	278	53.63	97.8367	2.21	68.51
Apr	18.8033	9.2	13.9667	17.6	52.8	41.4333	90.9	3.46267	103.88
May	21.1567	10.3233	15.6933	6.06667	18.2	41.5633	97.78	3.9271	121.74
Jun	24.52	12.8533	18.6967	1.06667	3.2	42.7667	95.3	4.71167	141.35
Jul	28.4333	15.82	22.1333	2	6	42.66	97.94	5.06806	157.11
Aug	29.3233	17.6367	22.9433	8	24	45.2167	96.6333	4.27903	132.65
Sep	24.98	15.9467	19.7667	12.6667	38	55.0333	100	2.94133	88.24
Oct	23.2467	13.7967	17.9	18.8	56.4	59.52	99.1667	2.1371	66.25
Nov	15.02	8.43667	11.27	82.4667	247.4	78.9667	100	1.022	30.66
Dec	12.7067	5.43667	8.62333	52.8667	158.6	83.94	100	0.602258	18.67
2015
Jan	11.5383	4.96433	7.894	50.4625	1614.8	59.4634	95.3525	1.05941	394.1
Feb	10.9654	3.98743	7.148	42.6971	1494.4	56.6409	95.098	1.39779	473.85
Mar	14.0703	6.02	9.77229	44.5611	1604.2	48.6231	92.1914	2.26548	842.76
Apr	17.405	8.32	12.7358	32.2056	1159.4	45.2361	91.2519	3.05967	1101.48
May	21.5408	11.1244	16.3303	7.04444	253.6	40.6808	90.2492	4.1282	1535.69
Jun	26.2414	15.0594	20.7492	4.10556	147.8	36.975	86.3861	5.11542	1841.55
Jul	29.5242	17.5886	23.6328	2.26667	81.6	32.8467	85.9736	5.48481	2040.35
Aug	29.7719	18.1528	23.6772	4.16667	150	33.3244	86.3011	4.96634	1847.48
Sep	25.1066	15.6989	19.8869	35.0242	1155.8	46.5944	94.0306	3.24431	1167.95
Oct	21.6957	13.1366	16.9186	43.0765	1464.6	52.9883	95.2297	2.21156	822.7
Nov	16.8428	9.57528	12.8156	36.8222	1325.6	54.9903	92.7083	1.6285	586.26
Dec	12.73	6.54257	9.40457	53.6889	1932.8	61.4106	93.895	1.10583	411.37
