# Supplementary material for: Research focusing on plant performance in constructed wetlands and agronomic application of treated wastewater – A set of experimental studies in Sicily (Italy)
Source: PLoS One. 2019 Jul 9;14(7):e0219445. doi: 10.1371/journal.pone.0219445 (PMC6615619; doi:10.1371/journal.pone.0219445)
Supplement: S6 Table — (XLSX) [file pone.0219445.s006.xlsx]

## Sheet: S6
Table S6. Main 10-day average dataset of ETc, Qi and Q0 in the two pilot HSSF CWs for the analyses.
			HSSF CW(1)					HSSF CW(2)
Year	Months	Qi (m3 )	ETTyp (mm)	Q0 Typ (m3 )	ETCyp (mm)	Q0 Cyp (m3)		Qi (m3)	ETAru (mm)	Q0 Aru (m3)	ETCyp (mm)	Q0 Cyp (m3)
2013	Apr	60	0.0232479	60.4976	0.0202256	60.6487		60	0.0238368	59.0982	0.0214531	59.2173
2013	Apr	60	0.0565573	57.1821	0.0492048	57.5498		60	0.0366017	60.2199	0.0333076	60.3846
2013	Apr	60	0.0486257	58.5387	0.0432769	58.8062		60	0.048945	57.5827	0.0450294	57.7785
2013	May	60	0.058734	57.1233	0.0505112	57.5344		60	0.0711593	56.442	0.0640434	56.7978
2013	May	60	0.075609	56.3396	0.0657798	56.831		60	0.086724	55.7138	0.0789188	56.1041
2013	May	60	0.090287	56.2157	0.0776468	56.8477		60	0.0933081	55.6246	0.0830442	56.1378
2013	Jun	60	0.130021	53.649	0.114418	54.4291		60	0.173128	51.3436	0.154083	52.2958
2013	Jun	60	0.217435	49.1382	0.195692	50.2254		60	0.206963	49.6518	0.188337	50.5832
2013	Jun	60	0.20872	49.564	0.175325	51.2337		60	0.240568	47.9716	0.214105	49.2947
2013	Jul	60	0.212738	49.6631	0.189336	50.8332		60	0.250766	47.4617	0.220674	48.9663
2013	Jul	60	0.299263	45.0369	0.269337	46.5332		60	0.318904	44.0548	0.287013	45.6493
2013	Jul	60	0.36504	41.748	0.324886	43.7557		60	0.29341	45.4495	0.264069	46.9166
2013	Aug	60	0.339199	43.21	0.295103	45.4148		60	0.470565	36.4718	0.418803	39.0599
2013	Aug	60	0.247325	47.8137	0.210226	49.6687		60	0.452983	37.3509	0.403155	39.8423
2013	Aug	60	0.25235	48.2325	0.222068	49.7466		60	0.383998	40.8001	0.349438	42.5281
2013	Sep	60	0.195386	50.3607	0.173893	51.4353		60	0.295859	45.877	0.27219	47.0605
2013	Sep	60	0.19082	52.119	0.173646	52.9777		60	0.25716	47.882	0.234015	49.0392
2013	Sep	60	0.187641	50.728	0.163247	51.9476		60	0.262921	46.854	0.236629	48.1686
2013	Oct	60	0.102752	55.9524	0.0893942	56.6203		60	0.226257	48.9571	0.201369	50.2016
2013	Oct	60	0.105105	56.4748	0.0893393	57.263		60	0.13428	59.026	0.122194	59.6303
2013	Oct	60	0.0625371	56.8731	0.0537819	57.3109		60	0.0932949	61.3853	0.0848983	61.8051
2013	Nov	60	0.0304023	60.2899	0.02645	60.4875		60	0.0540064	57.7297	0.0486058	57.9997
2013	Nov	60	0.016356	64.8322	0.0143933	64.9303		60	0.033372	60.5714	0.0297011	60.7549
2013	Nov	60	0.00935314	64.4423	0.0080437	64.5078		60	0.0229238	59.6138	0.0206314	59.7284
2014	Apr	60	0.0265864	63.4907	0.0231302	63.6635		60	0.0223158	60.2842	0.0205305	60.3735
2014	Apr	60	0.0435506	58.7525	0.037889	59.0356		60	0.0554683	57.2266	0.0482574	57.5871
2014	Apr	60	0.0421157	59.9242	0.037483	60.1559		60	0.0475133	58.5543	0.0437122	58.7444
2014	May	60	0.05538	57.761	0.0476268	58.1487		60	0.0696336	56.5683	0.0626702	56.9165
2014	May	60	0.070401	56.8499	0.0612489	57.3076		60	0.08271	55.9145	0.074439	56.328
2014	May	60	0.0932547	56.0273	0.0801991	56.68		60	0.103671	54.9864	0.0943407	55.453
2014	Jun	60	0.142091	52.8955	0.12504	53.748		60	0.150548	52.4726	0.138504	53.0748
2014	Jun	60	0.207973	49.6914	0.187175	50.7312		60	0.240446	47.9777	0.226019	48.699
2014	Jun	60	0.271868	46.4466	0.228369	48.6215		60	0.264219	46.7891	0.232512	48.3744
2014	Jul	60	0.255285	47.2357	0.227204	48.6398		60	0.24552	47.754	0.230789	48.4906
2014	Jul	60	0.288565	45.6618	0.259708	47.1046		60	0.339916	43.0042	0.316122	44.1939
2014	Jul	60	0.36335	42.0025	0.323382	44.0009		60	0.396805	40.1598	0.353156	42.3422
2014	Aug	60	0.341831	42.9085	0.297393	45.1304		60	0.400482	39.9759	0.348419	42.579
2014	Aug	60	0.360425	41.9787	0.306361	44.6819		60	0.320069	44.0066	0.28166	45.927
2014	Aug	60	0.290057	45.4971	0.25525	47.2375		60	0.278902	47.1849	0.25659	48.3005
2014	Sep	60	0.256486	48.3957	0.228272	49.8064		60	0.207131	50.4734	0.184347	51.6127
2014	Sep	60	0.278334	46.1033	0.253284	47.3558		60	0.235103	48.8548	0.213944	49.9128
2014	Sep	60	0.208559	49.612	0.181446	50.9677		60	0.188712	51.2844	0.169841	52.228
2014	Oct	60	0.130169	56.4115	0.113247	57.2576		60	0.123394	55.1303	0.111054	55.7473
2014	Oct	60	0.1568	52.16	0.13328	53.336		60	0.103133	54.9333	0.0917888	55.5006
2014	Oct	60	0.0594429	58.1979	0.0511209	58.614		60	0.0669339	56.6633	0.0575632	57.1318
2014	Nov	60	0.046624	59.2788	0.0405629	59.5819		60	0.0372626	58.9869	0.0342816	59.1359
2014	Nov	60	0.0268303	60.1985	0.0236107	60.3595		60	0.0210288	61.4586	0.0191362	61.5532
2014	Nov	60	0.0325899	58.4305	0.0280273	58.6586		60	0.0144399	63.488	0.0124183	63.5891
2015	Apr	60	0.0232479	58.76	0.0202256	60.6487		60	0.0238368	57.22	0.01	58.66
2015	Apr	60	0.05	57.1821	0.0492048	57.5498		60	0.03	56.34	0.0333076	57.88
2015	Apr	60	0.0486257	57.76	0.0432769	58.8062		60	0.04	57.5827	0.04	55.67
2015	May	60	0.058734	57.1233	0.0505112	57.5344		60	0.05	55.67	0.05	56.88
2015	May	60	0.075609	55.34	0.08	56.831		60	0.1	55.7138	0.06	55.16
2015	May	60	0.1	55.22	0.0776468	56.8477		60	0.11	54.99	0.0830442	56.15
2015	Jun	60	0.130021	52.65	0.114418	54.4291		60	0.15	52.45	0.154083	53.29
2015	Jun	60	0.217435	48.15	0.195692	50.2254		60	0.23	51.46	0.24	50.5832
2015	Jun	60	0.20872	49.564	0.175325	51.2337		60	0.28	49.76	0.27	51.66
2015	Jul	60	0.23	47.77	0.189336	50.8332		60	0.3	47.4617	0.31	52.33
2015	Jul	60	0.45	44.15	0.269337	46.5332		60	0.318904	45.62	0.33	53.33
2015	Jul	60	0.49	39.74	0.324886	43.7557		60	0.31	43.34	0.35	52.33
2015	Aug	60	0.339199	42.11	0.295103	45.4148		60	0.45	37.56	0.46	45.45
2015	Aug	60	0.45	46.77	0.210226	49.6687		60	0.52	34.56	0.49	47.99
2015	Aug	60	0.51	49.66	0.222068	49.7466		60	0.43	36.78	0.48	43.22
2015	Sep	60	0.45	51.33	0.173893	51.4353		60	0.36	43.44	0.38	48.99
2015	Sep	60	0.48	53.66	0.19	52.9777		60	0.32	46.78	0.35	54.33
2015	Sep	60	0.187641	52.55	0.163247	51.9476		60	0.29	47.67	0.32	55.67
2015	Oct	60	0.102752	57.11	0.0893942	56.6203		60	0.226257	53.55	0.25	54.11
2015	Oct	60	0.15	57.88	0.0893393	57.263		60	0.21	57.76	0.19	58.99
2015	Oct	60	0.0625371	56.8731	0.0537819	57.3109		60	0.12	57.78	0.0848983	57.99
2015	Nov	60	0.02	59.44	0.02645	57.4875		60	0.1	58.99	0.0486058	57.9997
2015	Nov	60	0.016356	59.33	0.0143933	57.9303		60	0.09	59.77	0.0297011	58.34
2015	Nov	60	0.00935314	60	0.0080437	59.5078		60	0.09	59.6138	0.01	58.88
