# Supplementary material for: Research focusing on plant performance in constructed wetlands and agronomic application of treated wastewater – A set of experimental studies in Sicily (Italy)
Source: PLoS One. 2019 Jul 9;14(7):e0219445. doi: 10.1371/journal.pone.0219445 (PMC6615619; doi:10.1371/journal.pone.0219445)
Supplement: S7 Table — (XLS) [file pone.0219445.s007.xls]

## Sheet: S7
Table S7. Main 3-year average dataset related to pH, organic compounds, nutrients and salts content in FW and TWW-irrigated soils.
Species	Irrigation	Replicate	pH	EC (μ cm-1)	TOC ( g kg-1)	TKN (g kg-1)	Assimilable P (mg kg-1)	Active CaCO3 (g kg-1)	K (ppm)	Ca (ppm)	Mg (ppm)	Na (ppm)
Cynodon	FW	1	7.63	191.51	7.53	1.19	32.2	1.31	533.11	27.11	622.11	87.65
Cynodon	FW	2	7.71	188.53	7.61	1.21	31.19	1.33	532.1	27.12	632.23	88.12
Cynodon	FW	3	7.63	196.65	7.62	1.22	31.23	1.34	534.01	26.1	632.23	86.16
Cynodon	FW	4	7.58	191.23	7.64	1.17	31.2	1.29	529.11	26.88	621.02	86.77
Paspalum	FW	1	7.65	187.24	7.62	1.21	32.1	1.34	541.34	27.12	634.44	88.1
Paspalum	FW	2	7.63	193.56	7.72	1.19	31.89	1.32	539.96	27.02	621.11	88.13
Paspalum	FW	3	7.61	196.23	7.73	1.18	31.01	1.29	543.34	27.54	629,11	87.77
Paspalum	FW	4	7.62	192.34	7.69	1.21	31.28	1.3	546.52	27.32	630.11	88.24
Cynodon	TWW	1	7.87	221.23	9.13	1.29	38.12	1.29	634.34	28.11	639.55	110.12
Cynodon	TWW	2	7.88	223.45	9.15	1.31	39.23	1.3	623.23	28.12	641.11	112.45
Cynodon	TWW	3	7.89	224.45	8.89	1.32	39.41	1.31	613.44	27.81	642.33	112.45
Cynodon	TWW	4	7.9	221.56	9.15	1.34	40.12	1.29	617.21	27.77	642.55	112.52
Paspalum	TWW	1	7.86	234,12	10.01	1.38	38.99	1.32	634.21	28.23	639.66	111.34
Paspalum	TWW	2	7.87	228.11	9.87	1.39	39.24	1.31	629.23	28.32	638.33	112.56
Paspalum	TWW	3	7.86	231.91	10.11	1.28	40.12	1.3	630.22	27.81	637.11	110.34
Paspalum	TWW	4	7.85	229.24	9.86	1.34	40.15	1.29	629.22	27.83	640.11	113.45
Cynodon	FW	1	7.71	188.85	7.54	1.18	32.34	1.31	542.11	26.11	611.12	87.78
Cynodon	FW	2	7.65	192.13	7.63	1.17	32.88	1.3	539.14	26.13	622.34	88.14
Cynodon	FW	3	7.63	187,15	7.71	1.19	32.78	1.29	534.12	26.72	633.11	89.14
Cynodon	FW	4	7.7	190.11	8.01	1.2	31.18	1.31	532.11	27.34	623.55	90.15
Paspalum	FW	1	7.61	192.22	7.61	1.18	31.12	1.29	529.45	26.86	622.45	90.12
Paspalum	FW	2	7.63	195.33	7.72	1.22	31.56	1.28	530.11	26.12	631.11	88.17
Paspalum	FW	3	7.64	191.22	7.77	1.23	31.14	1.3	529.45	27.14	615.01	92.11
Paspalum	FW	4	7.71	189.23	7.81	1.24	32.11	1.28	534.55	27.54	615.34	91.12
Cynodon	TWW	1	7.91	224.28	10.11	1.72	39.13	1.31	613.22	27.99	645.17	114.15
Cynodon	TWW	2	7.88	229.18	9.87	1.73	40.13	1.29	622.45	28.43	639.55	117.23
Cynodon	TWW	3	7.9	231.55	9.86	1.74	40.17	1.32	632.12	28.42	638.23	115.16
Cynodon	TWW	4	7.87	229.23	10.11	1.73	39.67	1.3	633.59	28.12	643.13	110.12
Paspalum	TWW	1	7.82	231.44	10.12	1.68	39.71	1.29	649.11	28.24	639.56	111.23
Paspalum	TWW	2	7.81	231.45	10.34	1.66	40.12	1.27	611.23	28.87	638.77	113.03
Paspalum	TWW	3	7.83	229.34	9.99	1.69	39.13	1.32	629.45	29.11	649.11	114.32
Paspalum	TWW	4	7.91	223.14	10.01	1.71	38.88	1.33	632.22	28.34	648.77	112.11
