# Supplementary material for: Research focusing on plant performance in constructed wetlands and agronomic application of treated wastewater – A set of experimental studies in Sicily (Italy)
Source: PLoS One. 2019 Jul 9;14(7):e0219445. doi: 10.1371/journal.pone.0219445 (PMC6615619; doi:10.1371/journal.pone.0219445)
Supplement: S8 Table — (XLSX) [file pone.0219445.s008.xlsx]

## Sheet: S8
Table S8. Management of N, P and K fertilization programs for turfgrass plots irrigated with FW and TWW.
Fertilizer (kg ha-1 month of growth-1)	FW-irrigated plot	TWW-irrigated plot	TWW-irrigated plot
N
April	50	43.952	44.438
May	50	44.438	44.492
June	50	42.062	41.576
July	50	43.061	42.386
August	50	43.196	43.034
September	50	43.682	43.358
Total N	300	260.391	259.284
P
April	50	47.192	47.138
May	20	17.246	17.192
June	20	15.869	15.95
July	20	15.788	16.031
August	10	5.95	6.274
September	10	6.274	6.112
Total P	130	108.319	108.697
K
April	40	0.0 (+0.18)*	0.0 (+4.39)*
May	40	1.5	0.0 (+2.34)
June	40	0.0 (+15.49)	0.0 (+23.42)
July	40	0.0 (+13.70)	0.0 (+20.34)
August	40	0.0 (+14.43)	0.0 (+15.24)
September	40	0.0 (+16.13)	0.0 (+15.16
Total K	240	0.0 (+59.90))	0.0 (+80.89)
