# Supplementary material for: Research focusing on plant performance in constructed wetlands and agronomic application of treated wastewater – A set of experimental studies in Sicily (Italy)
Source: PLoS One. 2019 Jul 9;14(7):e0219445. doi: 10.1371/journal.pone.0219445 (PMC6615619; doi:10.1371/journal.pone.0219445)
Supplement: S9 Table — (XLS) [file pone.0219445.s009.xls]

## Sheet: S9
Table S9. Management of N, P and K fertilization programs for tomato FW-irrigated plots and TWW-irrigated plots.
Fertilizer (kg ha-1 month of growth-1)	FW-irrigated plot	TWW-irrigated plot	TWW-irrigated plot	TWW-irrigated plot
N
April	20	18.8778	18.8111	17.8667
May	20	15.4	15.05	11.25
June	20	15.55	15.45	11.6
July	10	0.0 (+3.25)*	0.0 (+3.20)*	0.0 (+13.40)*
August	10	0.0 (+2.15)	0.0 (+0.65)	0.0 (+11.15)
September	0	0.0 (+20.92)	0.0 (+17.65)	0.0 (+31.50)
Total N	80	49.8278	49.3111	40.7167
P
April	50	49.5111	49.4667	49.2111
May	20	17.8	17.55	16.45
June	20	17.7	17.45	16.5
July	20	13.1	12.95	9.05
August	10	2.95	3.25	0.0 (+0.65)*
September	10	0.550003	0.100003	0.0 (+5.07)
Total P	130	101.611	100.767	91.2111
N
April	20	11.7667	11.3444	10.4222
May	20	0.0 (+18.20)*	0.0 (+15.55)*	0.0 (+23.75)*
June	20	0.0 (+15.15)	0.0 (+13.40)	0.0 (+24.05)
July	20	0.0 (+80.45)	0.0 (+79.90)	0.0 (+101.80)
August	20	0.0 (+83.80)	0.0 (+80.50)	0.0 (+102.35)
September	20	0.0 (+133.90)	0.0 (+135.70)	0.0 (+167.20)
Total K	120	11.7667	11.3444	10.4222
