# Supplementary material for: Research focusing on plant performance in constructed wetlands and agronomic application of treated wastewater – A set of experimental studies in Sicily (Italy)
Source: PLoS One. 2019 Jul 9;14(7):e0219445. doi: 10.1371/journal.pone.0219445 (PMC6615619; doi:10.1371/journal.pone.0219445)
Supplement: S10 Table — (XLSX) [file pone.0219445.s010.xlsx]

## Sheet: S10
Table S10. Main average dataset related to yield parameters of tomato plants irrigated with FW and TWW.
Treatment	Replicate	Total yield (t ha-1)	Total M yield (t ha-1)	M yield per plant (kg ha-1)	Total UM yield (t ha-1)	UM yield per plant (kg ha-1)
FW	1	70.1	64.56	2.92	3.91	0.17
FW	2	69.1	65.7	3.1	3.79	0.16
FW	3	71.11	66.5	2.84	3.78	0.19
TWW1	1	73.2	67.2	3.25	3.91	0.18
TWW1	2	72.3	69.2	3.67	3.87	0.17
TWW1	3	73.26	68.9	3.56	3.74	0.17
TWW2	1	74.02	70.1	3.17	3.72	0.18
TWW2	2	73.4	69.3	3.21	3.68	0.16
TWW2	3	74.11	69.8	3.13	3.61	0.17
FW	1	70.48	67.15	2.79	3.76	0.22
FW	2	68.64	68.13	2.77	3.81	0.18
FW	3	70.12	69.11	2.75	3.79	0.18
TWW1	1	72.34	69.22	3.61	4.34	0.22
TWW1	2	73.23	70.11	3.58	4.39	0.23
TWW1	3	74.22	69.15	3.62	4.45	0.19
TWW2	1	74.15	71.11	2.98	3.99	0.21
TWW2	2	73.65	70.13	2.96	4.01	0.22
TWW2	3	72.33	71.01	3.01	4.11	0.23
FW	1	70.11	66.88	2.77	3.81	0.17
FW	2	70.12	67.01	2.78	3.88	0.16
FW	3	70.52	67.21	2.81	3.81	0.21
TWW1	1	72.11	70.11	3.58	4.25	0.19
TWW1	2	73.22	69.24	3.66	4.34	0.21
TWW1	3	73.11	69.67	3.59	4.29	0.22
TWW2	1	74.11	69.89	3.02	3.89	0.17
TWW2	2	72.11	70.21	2.96	4.11	0,19
TWW2	3	73.98	70.24	2.88	4.03	0.17
FW	1	71.11	68.11	2.77	3.67	0.22
FW	2	70.21	67.78	2.77	3.71	0.21
FW	3	71.21	66.51	2.68	3.69	0.21
TWW1	1	73.15	71.11	3.69	4.29	0.19
TWW1	2	74.15	69.12	3.54	4.01	0.18
TWW1	3	74.19	68.89	3.47	4.31	0.21
TWW2	1	74.11	69.89	3.07	3.78	0.21
TWW2	2	73.28	71.11	2.89	4.03	0.21
TWW2	3	74.18	70.87	2.86	3.87	0.19
